# Supplementary material for: Spinal Cord Injury in Enterovirus D68 Infection: Mechanisms and Pathophysiology in a Mouse Model
Source: Viruses. 2025 Nov 6;17(11):1478. doi: 10.3390/v17111478 (PMC12656879; doi:10.3390/v17111478)
Supplement: Supplementary file 1 [file viruses-17-01478-s001.zip]

Archive with 1 entries (1 files):
- viruses-3915480-supplementary.pdf
